# Supplementary material for: ﻿Two new species of the dwarf centipede genus Nannarrup Foddai, Bonato, Pereira & Minelli, 2003 (Chilopoda, Geophilomorpha, Mecistocephalidae) from Japan
Source: Zookeys. 2022 Aug 1;1115:117–50. doi: 10.3897/zookeys.1115.83946 (PMC9848819; doi:10.3897/zookeys.1115.83946)
Supplement: XML Treatment for Nannarrup [file zookeys.1115.83946-treatment1.xml]

<!DOCTYPE tp:taxon-treatment
  PUBLIC "-//TaxonX//DTD Taxonomic Treatment Publishing DTD v0 20100105//EN" "tax-treatment-NSO.dtd">
<tp:taxon-treatment xmlns:tp="http://www.plazi.org/taxpub"><tp:treatment-meta><kwd-group><label>Taxon classification</label><kwd>
                  <named-content content-type="kingdom">Animalia</named-content>
                </kwd><kwd>
                  <named-content content-type="order">Geophilomorpha</named-content>
                </kwd><kwd>
                  <named-content content-type="family">Mecistocephalidae</named-content>
                </kwd></kwd-group><mixed-citation publication-type="journal"><person-group><name><surname>Tsukamoto</surname><given-names>Sho</given-names></name><name><surname>Shimano</surname><given-names>Satoshi</given-names></name><name><surname>Eguchi</surname><given-names>Katsuyuki</given-names></name></person-group><article-title>﻿Two new species of the dwarf centipede genus <italic><tp:taxon-name><tp:taxon-name-part taxon-name-part-type="genus" reg="Nannarrup">Nannarrup</tp:taxon-name-part></tp:taxon-name></italic> Foddai, Bonato, Pereira &amp; Minelli, 2003 (<tp:taxon-name><tp:taxon-name-part taxon-name-part-type="class">Chilopoda</tp:taxon-name-part></tp:taxon-name>, <tp:taxon-name><tp:taxon-name-part taxon-name-part-type="order">Geophilomorpha</tp:taxon-name-part></tp:taxon-name>, <tp:taxon-name><tp:taxon-name-part taxon-name-part-type="family">Mecistocephalidae</tp:taxon-name-part></tp:taxon-name>) from Japan</article-title><source>Zookeys</source><day>01</day><month>08</month><year>2022</year><volume>1115</volume><fpage>117</fpage><lpage>150</lpage><pub-id pub-id-type="doi">10.3897/zookeys.1115.83946</pub-id></mixed-citation></tp:treatment-meta><tp:nomenclature><label>﻿Genus</label><tp:taxon-name>
                <object-id xmlns:xlink="http://www.w3.org/1999/xlink" content-type="arpha" xlink:type="simple">6BE9A183-A5D3-576B-AFCD-9B2782EB3610</object-id>
                <tp:taxon-name-part taxon-name-part-type="genus" reg="Nannarrup">Nannarrup</tp:taxon-name-part>
              </tp:taxon-name><tp:taxon-authority>Foddai, Bonato, Pereira &amp; Minelli, 2003</tp:taxon-authority><xref ref-type="fig" rid="F5">New Japanese name: Himejimukade-zoku Fig. 5</xref><tp:nomenclature-citation-list><tp:nomenclature-citation><tp:taxon-name>
                    <tp:taxon-name-part taxon-name-part-type="genus" reg="Nannarrup">Nannarrup</tp:taxon-name-part>
                  </tp:taxon-name><comment>Foddai, Bonato, Pereira &amp; Minelli, 2003: 1255–1256.</comment></tp:nomenclature-citation></tp:nomenclature-citation-list></tp:nomenclature><tp:treatment-sec sec-type="type species" id="SECID0EBTAG"><title>Type species.</title><p><italic><tp:taxon-name><tp:taxon-name-part taxon-name-part-type="genus" reg="Nannarrup">Nannarrup</tp:taxon-name-part><tp:taxon-name-part taxon-name-part-type="species" reg="hoffmani">hoffmani</tp:taxon-name-part></tp:taxon-name></italic> Foddai, Bonato, Pereira &amp; Minelli, 2003</p></tp:treatment-sec><tp:treatment-sec sec-type="diagnosis" id="SECID0ESTAG"><title>Diagnosis.</title><p>Partly modified from <xref ref-type="bibr" rid="B15">Foddai et al. (2003)</xref>. Adult body length ca 10 mm (Fig. <xref ref-type="fig" rid="F5">5A</xref>). Cephalic plate only slightly longer than wide, with frontal line absent or replaced by areolation. Two small clypeal plagulae covering ca one-sixth of the clypeus. Bucca without setae. Stilus present, relatively short. Spiculum absent. Side-pieces of labrum only incompletely subdivided into anterior and posterior alae by fragmented line very poorly marked. Mandible provided with four well-developed pectinate lamellae. Coxosternite of first maxillae medially divided. Coxosternite of second maxillae undivided, without suture or membranous isthmus. Metameric pore close to posterior margin of coxosternum of second maxillae, not to lateral ones. Claw of second maxillae only represented by terminal spine. Forcipular telopodites far behind anterior margin of head in the closed position. Forcipular trochanteroprefemur with pigmented single distal denticle; femur without teeth; tarsungulum with basal, well-developed denticle. Forcipular tergite without median sulcus. Sternal sulcus not anteriorly furcate. Last metasternite subtriangular. Ventral surface of each coxopleuron with numerous pores. Anal pore present. Forty-one pairs of legs.</p><fig id="F5" position="float" orientation="portrait"><object-id xmlns:xlink="http://www.w3.org/1999/xlink" content-type="doi" xlink:type="simple">10.3897/zookeys.1115.83946.figure5</object-id><object-id xmlns:xlink="http://www.w3.org/1999/xlink" content-type="arpha" xlink:type="simple">6AB5BDDC-AF4D-59F5-AE68-BD96C3197AC2</object-id><label>Figure 5.</label><caption><p><italic><tp:taxon-name><tp:taxon-name-part taxon-name-part-type="genus" reg="Nannarrup">Nannarrup</tp:taxon-name-part><tp:taxon-name-part taxon-name-part-type="species" reg="innuptus">innuptus</tp:taxon-name-part></tp:taxon-name></italic> sp. nov., paratype (TS20210503-02) <bold>A</bold> habitus (provided by Dr Namiki Kikuchi) <bold>B</bold> “death pose” with head capsule detached. Scale bars: 1 mm.</p></caption><graphic xmlns:xlink="http://www.w3.org/1999/xlink" xlink:href="zookeys-1115-117_article-83946__-g005.jpg" position="float" orientation="portrait" xlink:type="simple" id="oo_722231.jpg"><uri content-type="original_file" xlink:type="simple">https://binary.pensoft.net/fig/722231</uri></graphic></fig></tp:treatment-sec><tp:treatment-sec sec-type="remarks" id="SECID0E3UAG"><title>Remarks.</title><p>The following characters included in the diagnosis sensu <xref ref-type="bibr" rid="B15">Foddai et al. (2003)</xref> are different among the three <italic><tp:taxon-name><tp:taxon-name-part taxon-name-part-type="genus" reg="Nannarrup">Nannarrup</tp:taxon-name-part></tp:taxon-name></italic> species: presence/absence of a pair of smooth or areolate areas along the posterior part of the paraclypeal sutures, presence/absence of a tubercle on the forcipular tibia, pigmentation of the denticle on the tarsungulum (Table <xref ref-type="table" rid="T3">3</xref>). In total, 74 out of 88 collected specimens of <italic><tp:taxon-name><tp:taxon-name-part taxon-name-part-type="genus" reg="Nannarrup">Nannarrup</tp:taxon-name-part></tp:taxon-name></italic> (ca 84%) exhibited a leaning posture or even threw back their head when stored in ethanol (Fig. <xref ref-type="fig" rid="F5">5B</xref>). Although such a “death pose” has not been quantitatively investigated in <tp:taxon-name><tp:taxon-name-part taxon-name-part-type="order">Geophilomorpha</tp:taxon-name-part></tp:taxon-name>, in the authors’ experience, it is a unique phenomenon in <italic><tp:taxon-name><tp:taxon-name-part taxon-name-part-type="genus" reg="Nannarrup">Nannarrup</tp:taxon-name-part></tp:taxon-name></italic> that may be related to the internal morphological characteristics of the genus.</p></tp:treatment-sec><tp:treatment-sec><!--Section generated to contain objects referenced in tp:taxon-treatment.--><table-wrap id="T3" position="float" orientation="portrait"><label>Table 3.</label><caption><p>Morphological comparison among three species of the genus <italic><tp:taxon-name><tp:taxon-name-part taxon-name-part-type="genus" reg="Nannarrup">Nannarrup</tp:taxon-name-part></tp:taxon-name></italic>.</p></caption><table id="TID0EGLBG" rules="all"><tbody><tr><th rowspan="2" colspan="1">Species</th><th rowspan="1" colspan="1">Clypeus</th><th rowspan="1" colspan="2">Forcipule</th></tr><tr><th rowspan="1" colspan="1">Two additional smooth areas along paraclypeal sutures</th><th rowspan="1" colspan="1">The width to length ratio of the denticle on trochanteroprefemur</th><th rowspan="1" colspan="1">Pigmentation of the tooth on the tarsungulum</th></tr><tr><td rowspan="1" colspan="1"><italic><tp:taxon-name><tp:taxon-name-part taxon-name-part-type="genus" reg="Nannarrup">Nannarrup</tp:taxon-name-part><tp:taxon-name-part taxon-name-part-type="species" reg="innuptus">innuptus</tp:taxon-name-part></tp:taxon-name></italic> sp. nov. (= <italic><tp:taxon-name><tp:taxon-name-part taxon-name-part-type="genus" reg="Nannarrup">Nannarrup</tp:taxon-name-part></tp:taxon-name></italic> sp. 1)</td><td rowspan="1" colspan="1">+</td><td rowspan="1" colspan="1">1: 1.3–1.6</td><td rowspan="1" colspan="1">equal to the denticle on trochanteroprefemur</td></tr><tr><td rowspan="1" colspan="1"><italic><tp:taxon-name><tp:taxon-name-part taxon-name-part-type="genus" reg="Nannarrup">Nannarrup</tp:taxon-name-part><tp:taxon-name-part taxon-name-part-type="species" reg="oyamensis">oyamensis</tp:taxon-name-part></tp:taxon-name></italic> sp. nov. (= <italic><tp:taxon-name><tp:taxon-name-part taxon-name-part-type="genus" reg="Nannarrup">Nannarrup</tp:taxon-name-part></tp:taxon-name></italic> sp. 2)</td><td rowspan="1" colspan="1">-</td><td rowspan="1" colspan="1">1: 1.3</td><td rowspan="1" colspan="1">equal to the denticle on trochanteroprefemur</td></tr><tr><td rowspan="1" colspan="1"><italic><tp:taxon-name><tp:taxon-name-part taxon-name-part-type="genus" reg="Nannarrup">Nannarrup</tp:taxon-name-part><tp:taxon-name-part taxon-name-part-type="species" reg="hoffmani">hoffmani</tp:taxon-name-part></tp:taxon-name></italic> Foddai, Bonato, Pereira &amp; Minelli, 2003</td><td rowspan="1" colspan="1">+</td><td rowspan="1" colspan="1">1: 0.5</td><td rowspan="1" colspan="1">slighter than the denticle on trochanteroprefemur</td></tr></tbody></table></table-wrap></tp:treatment-sec><ref-list><ref id="B15"><mixed-citation xmlns:xlink="http://www.w3.org/1999/xlink" xlink:type="simple"><person-group><name name-style="western"><surname>Foddai</surname><given-names>D</given-names></name><name name-style="western"><surname>Bonato</surname><given-names>L</given-names></name><name name-style="western"><surname>Pereira</surname><given-names>LA</given-names></name><name name-style="western"><surname>Minelli</surname><given-names>A</given-names></name></person-group> (<year>2003</year>) <article-title>Phylogeny and systematics of the <tp:taxon-name><tp:taxon-name-part taxon-name-part-type="subfamily">Arrupinae</tp:taxon-name-part></tp:taxon-name> (<tp:taxon-name><tp:taxon-name-part taxon-name-part-type="class">Chilopoda</tp:taxon-name-part></tp:taxon-name><tp:taxon-name><tp:taxon-name-part taxon-name-part-type="order">Geophilomorpha</tp:taxon-name-part></tp:taxon-name><tp:taxon-name><tp:taxon-name-part taxon-name-part-type="family">Mecistocephalidae</tp:taxon-name-part></tp:taxon-name>) with the description of a new dwarfed species.</article-title><source>Journal of Natural History</source><volume>37</volume>(<issue>10</issue>): <fpage>1247</fpage>–<lpage>1267</lpage>. <ext-link xlink:href="10.1080/00222930210121672" ext-link-type="doi" xlink:type="simple">https://doi.org/10.1080/00222930210121672</ext-link></mixed-citation></ref></ref-list></tp:taxon-treatment>
