# Supplementary material for: ﻿Two new species of the dwarf centipede genus Nannarrup Foddai, Bonato, Pereira & Minelli, 2003 (Chilopoda, Geophilomorpha, Mecistocephalidae) from Japan
Source: Zookeys. 2022 Aug 1;1115:117–50. doi: 10.3897/zookeys.1115.83946 (PMC9848819; doi:10.3897/zookeys.1115.83946)
Supplement: XML Treatment for Nannarrup innuptus [file zookeys.1115.83946-treatment2.xml]

<!DOCTYPE tp:taxon-treatment
  PUBLIC "-//TaxonX//DTD Taxonomic Treatment Publishing DTD v0 20100105//EN" "tax-treatment-NSO.dtd">
<tp:taxon-treatment xmlns:tp="http://www.plazi.org/taxpub"><tp:treatment-meta><kwd-group><label>Taxon classification</label><kwd>
                  <named-content content-type="kingdom">Animalia</named-content>
                </kwd><kwd>
                  <named-content content-type="order">Geophilomorpha</named-content>
                </kwd><kwd>
                  <named-content content-type="family">Mecistocephalidae</named-content>
                </kwd></kwd-group><mixed-citation publication-type="journal"><person-group><name><surname>Tsukamoto</surname><given-names>Sho</given-names></name><name><surname>Shimano</surname><given-names>Satoshi</given-names></name><name><surname>Eguchi</surname><given-names>Katsuyuki</given-names></name></person-group><article-title>﻿Two new species of the dwarf centipede genus <italic><tp:taxon-name><tp:taxon-name-part taxon-name-part-type="genus" reg="Nannarrup">Nannarrup</tp:taxon-name-part></tp:taxon-name></italic> Foddai, Bonato, Pereira &amp; Minelli, 2003 (<tp:taxon-name><tp:taxon-name-part taxon-name-part-type="class">Chilopoda</tp:taxon-name-part></tp:taxon-name>, <tp:taxon-name><tp:taxon-name-part taxon-name-part-type="order">Geophilomorpha</tp:taxon-name-part></tp:taxon-name>, <tp:taxon-name><tp:taxon-name-part taxon-name-part-type="family">Mecistocephalidae</tp:taxon-name-part></tp:taxon-name>) from Japan</article-title><source>Zookeys</source><day>01</day><month>08</month><year>2022</year><volume>1115</volume><fpage>117</fpage><lpage>150</lpage><pub-id pub-id-type="doi">10.3897/zookeys.1115.83946</pub-id></mixed-citation></tp:treatment-meta><tp:nomenclature><label>﻿</label><tp:taxon-name>
                <object-id xmlns:xlink="http://www.w3.org/1999/xlink" content-type="arpha" xlink:type="simple">6440CA97-9C1E-52D8-B388-2368A02A34F9</object-id>
                <tp:taxon-name-part taxon-name-part-type="genus" reg="Nannarrup">Nannarrup</tp:taxon-name-part>
                <tp:taxon-name-part taxon-name-part-type="species" reg="innuptus">innuptus</tp:taxon-name-part>
                <object-id xmlns:xlink="http://www.w3.org/1999/xlink" content-type="zoobank" xlink:type="simple">https://zoobank.org/D2906856-517E-45BE-B2A0-1FE9CBD4D779</object-id>
              </tp:taxon-name><tp:taxon-authority>Tsukamoto</tp:taxon-authority><tp:taxon-status xmlns:xlink="http://www.w3.org/1999/xlink" xlink:type="simple">sp. nov.</tp:taxon-status><xref ref-type="fig" rid="F5">New Japanese name: Kaguya-himejimukade Figs 5</xref><xref ref-type="fig" rid="F6">, 6</xref><xref ref-type="fig" rid="F7">, 7</xref><xref ref-type="fig" rid="F8">, 8</xref><xref ref-type="fig" rid="F9">, 9</xref><xref ref-type="fig" rid="F10">, 10</xref><xref ref-type="fig" rid="F11">, 11</xref></tp:nomenclature><tp:treatment-sec sec-type="type material" id="SECID0EOYAG"><title>Type material.</title><p><bold><italic>Holotype</italic>.</bold> 1 adult female, Yugashima, Izu-shi, Shizuoka prefecture, Japan (<named-content xmlns:xlink="http://www.w3.org/1999/xlink" content-type="dwc:verbatimCoordinates" xlink:type="simple"><named-content content-type="geo-json" specific-use="{&#34;type&#34;:&#34;Point&#34;,&#34;coordinates&#34;:[138.923333,34.856500]}" id="NCID0E3YAG" xlink:type="simple">34°51.39'N, 138°55.40'E</named-content></named-content>), 3 May 2021, coll. Mayu Susukida (labeled as TS20210503-09), deposited at the Collection of <tp:taxon-name><tp:taxon-name-part taxon-name-part-type="subphylum">Myriapoda</tp:taxon-name-part></tp:taxon-name>, Department of Zoology, <bold><abbrev xmlns:xlink="http://www.w3.org/1999/xlink" content-type="institution" xlink:title="Collection of Myriapoda, Department of Zoology, National Museum of Nature and Science, Tokyo" id="ABBRID0EHZAG" xlink:type="simple">NSMT</abbrev></bold>.</p><p><bold><italic>Paratype</italic>.</bold> 4 females, Yugashima, Izu-shi, Shizuoka prefecture, Japan (<named-content xmlns:xlink="http://www.w3.org/1999/xlink" content-type="dwc:verbatimCoordinates" xlink:type="simple"><named-content content-type="geo-json" specific-use="{&#34;type&#34;:&#34;Point&#34;,&#34;coordinates&#34;:[138.923167,34.856500]}" id="NCID0EWZAG" xlink:type="simple">34°51.39'N, 138°55.39'E</named-content></named-content>), 11 April 2021, leg. Katsuyuki Eguchi (labeled as TS20210411-04, TS20210411-05, TS20210411-06, TS20210411-07, respectively), deposited at the Collection of <tp:taxon-name><tp:taxon-name-part taxon-name-part-type="subphylum">Myriapoda</tp:taxon-name-part></tp:taxon-name>, Department of Zoology, <bold><abbrev xmlns:xlink="http://www.w3.org/1999/xlink" content-type="institution" xlink:title="Collection of Myriapoda, Department of Zoology, National Museum of Nature and Science, Tokyo" id="ABBRID0EB1AG" xlink:type="simple">NSMT</abbrev></bold>. 5 females, Yugashima, Izu-shi, Shizuoka prefecture, Japan (<named-content xmlns:xlink="http://www.w3.org/1999/xlink" content-type="dwc:verbatimCoordinates" xlink:type="simple"><named-content content-type="geo-json" specific-use="{&#34;type&#34;:&#34;Point&#34;,&#34;coordinates&#34;:[138.923333,34.856500]}" id="NCID0EJ1AG" xlink:type="simple">34°51.39'N, 138°55.40'E</named-content></named-content>), 3 May 2021, leg. Mayu Susukida (labeled as TS20210503-02, TS20210503-05, TS20210503-06, TS20210503-07, TS20210503-10, respectively), deposited at <bold><abbrev xmlns:xlink="http://www.w3.org/1999/xlink" content-type="institution" xlink:title="Museum of Nature and Human Activities, Hyogo" id="ABBRID0EP1AG" xlink:type="simple">MNHAH</abbrev></bold>.</p></tp:treatment-sec><tp:treatment-sec sec-type="Non-type specimens" id="SECID0EU1AG"><title>Non-type specimens.</title><p>1 female, Minamiosawa, Hachioji-shi, Tokyo prefecture, Japan (<named-content xmlns:xlink="http://www.w3.org/1999/xlink" content-type="dwc:verbatimCoordinates" xlink:type="simple"><named-content content-type="geo-json" specific-use="{&#34;type&#34;:&#34;Point&#34;,&#34;coordinates&#34;:[139.378833,35.617000]}" id="NCID0E41AG" xlink:type="simple">35°37.02'N, 139°22.73'E</named-content></named-content>), 27 June 2018, leg. Sho Tsukamoto (labeled as TS20180627-01). 1 female, Hirasawa, Akiruno-shi, Tokyo prefecture, Japan (<named-content xmlns:xlink="http://www.w3.org/1999/xlink" content-type="dwc:verbatimCoordinates" xlink:type="simple"><named-content content-type="geo-json" specific-use="{&#34;type&#34;:&#34;Point&#34;,&#34;coordinates&#34;:[139.320000,35.727333]}" id="NCID0EF2AG" xlink:type="simple">35°43.64'N, 139°19.20'E</named-content></named-content>), 10 October 2017, leg. Sho Tsukamoto (labeled as TS20171010-01). 3 females, Hirasawa, Akiruno-shi, Tokyo prefecture, Japan (<named-content xmlns:xlink="http://www.w3.org/1999/xlink" content-type="dwc:verbatimCoordinates" xlink:type="simple"><named-content content-type="geo-json" specific-use="{&#34;type&#34;:&#34;Point&#34;,&#34;coordinates&#34;:[139.320000,35.727333]}" id="NCID0EN2AG" xlink:type="simple">35°43.64'N, 139°19.20'E</named-content></named-content>), 13 September 2019, leg. Sho Tsukamoto (labeled as TS20190913-01, TS20190913-02, TS20190913-03, respectively). 1 female, Shiroyama, Kagoshima-shi, Kagoshima prefecture, Japan (<named-content xmlns:xlink="http://www.w3.org/1999/xlink" content-type="dwc:verbatimCoordinates" xlink:type="simple"><named-content content-type="geo-json" specific-use="{&#34;type&#34;:&#34;Point&#34;,&#34;coordinates&#34;:[130.549667,31.598000]}" id="NCID0EV2AG" xlink:type="simple">31°35.88'N, 130°32.98'E</named-content></named-content>), 2 July 2019, leg. Sho Tsukamoto (labeled as TS20190702-06). 1 female, Shibakusa, Hatori, Ten-ei-mura, Iwase-gun, Fukushima prefecture, Japan (<named-content xmlns:xlink="http://www.w3.org/1999/xlink" content-type="dwc:verbatimCoordinates" xlink:type="simple"><named-content content-type="geo-json" specific-use="{&#34;type&#34;:&#34;Point&#34;,&#34;coordinates&#34;:[140.064333,37.239500]}" id="NCID0E42AG" xlink:type="simple">37°14.37'N, 140°03.86'E</named-content></named-content>), 21 September 2020, leg. Katsuyuki Eguchi (labeled as TS20200921-02). 1 female, Kubo, Hiranuma, Rokkasho-mura, Kamikita-gun, Aomori prefecture, Japan (<named-content xmlns:xlink="http://www.w3.org/1999/xlink" content-type="dwc:verbatimCoordinates" xlink:type="simple"><named-content content-type="geo-json" specific-use="{&#34;type&#34;:&#34;Point&#34;,&#34;coordinates&#34;:[141.362667,40.872833]}" id="NCID0EF3AG" xlink:type="simple">40°52.37'N, 141°21.76'E</named-content></named-content>), 9 October 2020, leg. Katsuyuki Eguchi (labeled as TS20201009-01). 1 female, Nakagawara, Nagano, Daisen-shi, Akita prefecture, Japan (<named-content xmlns:xlink="http://www.w3.org/1999/xlink" content-type="dwc:verbatimCoordinates" xlink:type="simple"><named-content content-type="geo-json" specific-use="{&#34;type&#34;:&#34;Point&#34;,&#34;coordinates&#34;:[140.529333,39.540167]}" id="NCID0EN3AG" xlink:type="simple">39°32.41'N, 140°31.76'E</named-content></named-content>), 13 October 2020, leg. Katsuyuki Eguchi (labeled as TS20201013-03). 1 female, Mukounadaka, Nadaka, Tozawa-mura, Mogami-gun, Yamagata prefecture, Japan (<named-content xmlns:xlink="http://www.w3.org/1999/xlink" content-type="dwc:verbatimCoordinates" xlink:type="simple"><named-content content-type="geo-json" specific-use="{&#34;type&#34;:&#34;Point&#34;,&#34;coordinates&#34;:[140.185833,38.749333]}" id="NCID0EV3AG" xlink:type="simple">38°44.96'N, 140°11.15'E</named-content></named-content>), 13 October 2020, leg. Katsuyuki Eguchi (labeled as TS20201013-04). 1 female, Nakagawa, Kaneyama-machi, Onuma-gun, Fukushima prefecture, Japan (<named-content xmlns:xlink="http://www.w3.org/1999/xlink" content-type="dwc:verbatimCoordinates" xlink:type="simple"><named-content content-type="geo-json" specific-use="{&#34;type&#34;:&#34;Point&#34;,&#34;coordinates&#34;:[139.530167,37.470833]}" id="NCID0E43AG" xlink:type="simple">37°28.25'N, 139°31.81'E</named-content></named-content>), 18 October 2020, leg. Katsuyuki Eguchi (labeled as TS20201018-03). 1 female, Sawanishi, Mizunuma, Kaneyama-machi, Onuma-gun, Fukushima prefecture, Japan (<named-content xmlns:xlink="http://www.w3.org/1999/xlink" content-type="dwc:verbatimCoordinates" xlink:type="simple"><named-content content-type="geo-json" specific-use="{&#34;type&#34;:&#34;Point&#34;,&#34;coordinates&#34;:[139.558000,37.481167]}" id="NCID0EF4AG" xlink:type="simple">37°28.87'N, 139°33.48'E</named-content></named-content>), 18 October 2020, leg. Katsuyuki Eguchi (labeled as TS20201018-04). 1 female, Tai, Yamasaki-cho, Shisou-shi, Hyogo prefecture, Japan (<named-content xmlns:xlink="http://www.w3.org/1999/xlink" content-type="dwc:verbatimCoordinates" xlink:type="simple"><named-content content-type="geo-json" specific-use="{&#34;type&#34;:&#34;Point&#34;,&#34;coordinates&#34;:[134.561333,35.043667]}" id="NCID0EN4AG" xlink:type="simple">35°02.62'N, 134°33.68'E</named-content></named-content>), 24 October 2020, leg. Katsuyuki Eguchi (labeled as TS20201024-01). 1 female, Kageishi, Nishiawakura-son, Aida-gun, Okayama prefecture, Japan (<named-content xmlns:xlink="http://www.w3.org/1999/xlink" content-type="dwc:verbatimCoordinates" xlink:type="simple"><named-content content-type="geo-json" specific-use="{&#34;type&#34;:&#34;Point&#34;,&#34;coordinates&#34;:[134.344000,35.182333]}" id="NCID0EV4AG" xlink:type="simple">35°10.94'N, 134°20.64'E</named-content></named-content>), 24 October 2020, leg. Katsuyuki Eguchi (labeled as TS20201024-03). 2 females and 2 juveniles (sex unknown), Teraodai, Ayase-shi, Kanagawa prefecture, Japan (<named-content xmlns:xlink="http://www.w3.org/1999/xlink" content-type="dwc:verbatimCoordinates" xlink:type="simple"><named-content content-type="geo-json" specific-use="{&#34;type&#34;:&#34;Point&#34;,&#34;coordinates&#34;:[139.418833,35.462667]}" id="NCID0E44AG" xlink:type="simple">35°27.76'N, 139°25.13'E</named-content></named-content>), 10 April 2021, leg. Joe Kutsukake (labeled as TS20210410-01 and TS20210410-02 for females, TS20210410-03 and TS20210410-04 for juveniles, respectively). 2 females, Nebukawa, Odawara-shi, Kanagawa prefecture, Japan (<named-content xmlns:xlink="http://www.w3.org/1999/xlink" content-type="dwc:verbatimCoordinates" xlink:type="simple"><named-content content-type="geo-json" specific-use="{&#34;type&#34;:&#34;Point&#34;,&#34;coordinates&#34;:[139.137000,35.200000]}" id="NCID0EF5AG" xlink:type="simple">35°12.00'N, 139°08.22'E</named-content></named-content>), 12 April 2021, leg. Joe Kutsukake (labeled as TS20210412-01 and TS20210412-02, respectively). 3 juveniles (sex unknown), Nebukawa, Odawara-shi, Kanagawa prefecture, Japan (<named-content xmlns:xlink="http://www.w3.org/1999/xlink" content-type="dwc:verbatimCoordinates" xlink:type="simple"><named-content content-type="geo-json" specific-use="{&#34;type&#34;:&#34;Point&#34;,&#34;coordinates&#34;:[139.140500,35.203833]}" id="NCID0EN5AG" xlink:type="simple">35°12.23'N, 139°08.43'E</named-content></named-content>), 12 April 2021, leg. Joe Kutsukake (labeled as TS20210412-03, TS20210412-04 and TS20210412-05, respectively). 1 female, Shimada, Inami-cho, Hidaka-gun, Wakayama prefecture, Japan (<named-content xmlns:xlink="http://www.w3.org/1999/xlink" content-type="dwc:verbatimCoordinates" xlink:type="simple"><named-content content-type="geo-json" specific-use="{&#34;type&#34;:&#34;Point&#34;,&#34;coordinates&#34;:[135.234333,33.789333]}" id="NCID0EV5AG" xlink:type="simple">33°47.36'N, 135°14.06'E</named-content></named-content>), 3 of May 2021, leg. Katsuyuki Eguchi (labeled as TS20210503-12). 1 female, Kurisugawa, Nakahechi-cho, Tanabe-shi, Wakayama prefecture, Japan (<named-content xmlns:xlink="http://www.w3.org/1999/xlink" content-type="dwc:verbatimCoordinates" xlink:type="simple"><named-content content-type="geo-json" specific-use="{&#34;type&#34;:&#34;Point&#34;,&#34;coordinates&#34;:[135.502667,33.794833]}" id="NCID0E45AG" xlink:type="simple">33°47.69'N, 135°30.16'E</named-content></named-content>), 3 of May 2021, leg. Katsuyuki Eguchi (labeled as TS20210503-13). 1 female, Futo, Ito-shi, Shizuoka prefecture, Japan (<named-content xmlns:xlink="http://www.w3.org/1999/xlink" content-type="dwc:verbatimCoordinates" xlink:type="simple"><named-content content-type="geo-json" specific-use="{&#34;type&#34;:&#34;Point&#34;,&#34;coordinates&#34;:[139.128667,34.909667]}" id="NCID0EF6AG" xlink:type="simple">34°54.58'N, 139°07.72'E</named-content></named-content>), 9 June 2021, leg. Joe Kutsukake (labeled as TS20210609-03). 1 female, Futo, Ito-shi, Shizuoka prefecture, Japan (<named-content xmlns:xlink="http://www.w3.org/1999/xlink" content-type="dwc:verbatimCoordinates" xlink:type="simple"><named-content content-type="geo-json" specific-use="{&#34;type&#34;:&#34;Point&#34;,&#34;coordinates&#34;:[139.119833,34.911000]}" id="NCID0EN6AG" xlink:type="simple">34°54.66'N, 139°07.19'E</named-content></named-content>), 9 June 2021, leg. Joe Kutsukake (labeled as TS20210609-04). 1 juvenile (sex unknown), Shishihara, Shimizu-ku, Shizuoka-shi, Shizuoka prefecture, Japan (<named-content xmlns:xlink="http://www.w3.org/1999/xlink" content-type="dwc:verbatimCoordinates" xlink:type="simple"><named-content content-type="geo-json" specific-use="{&#34;type&#34;:&#34;Point&#34;,&#34;coordinates&#34;:[138.521333,35.199000]}" id="NCID0EV6AG" xlink:type="simple">35°11.94'N, 138°31.28'E</named-content></named-content>), 23 of May 2021, leg. Katsuyuki Eguchi (labeled as TS20210523-04). 1 female, Nishiaraya, Tsuruoka-shi, Yamagata prefecture, Japan (<named-content xmlns:xlink="http://www.w3.org/1999/xlink" content-type="dwc:verbatimCoordinates" xlink:type="simple"><named-content content-type="geo-json" specific-use="{&#34;type&#34;:&#34;Point&#34;,&#34;coordinates&#34;:[139.828833,38.644000]}" id="NCID0E46AG" xlink:type="simple">38°38.64'N, 139°49.73'E</named-content></named-content>), 29 May 2021, leg. Katsuyuki Eguchi (labeled as TS20210529-03). 3 females, Den-enchofu, Ota-ku, Tokyo prefecture, Japan (<named-content xmlns:xlink="http://www.w3.org/1999/xlink" content-type="dwc:verbatimCoordinates" xlink:type="simple"><named-content content-type="geo-json" specific-use="{&#34;type&#34;:&#34;Point&#34;,&#34;coordinates&#34;:[139.664333,35.591833]}" id="NCID0EFABG" xlink:type="simple">35°35.51'N, 139°39.86'E</named-content></named-content>), 30 June 2021, leg. Joe Kutsukake (labeled as TS20210630-01, TS20210630-02 and TS20210630-03). 1 subadult female, Oyama, Isehara-shi, Kanagawa prefecture, Japan (<named-content xmlns:xlink="http://www.w3.org/1999/xlink" content-type="dwc:verbatimCoordinates" xlink:type="simple"><named-content content-type="geo-json" specific-use="{&#34;type&#34;:&#34;Point&#34;,&#34;coordinates&#34;:[139.240667,35.429000]}" id="NCID0ENABG" xlink:type="simple">35°25.74'N, 139°14.44'E</named-content></named-content>), 25 July 2021, coll. Sho Tsukamoto (labeled as TS20210725-01; cephalic capsule lost). 1 female, Hikime, Miyako-shi, Iwate prefecture, Japan (<named-content xmlns:xlink="http://www.w3.org/1999/xlink" content-type="dwc:verbatimCoordinates" xlink:type="simple"><named-content content-type="geo-json" specific-use="{&#34;type&#34;:&#34;Point&#34;,&#34;coordinates&#34;:[141.823500,39.624833]}" id="NCID0EVABG" xlink:type="simple">39°37.49'N, 141°49.41'E</named-content></named-content>), 6 September 2021, leg. Katsuyuki Eguchi (labeled as TS20210906-01). 3 juveniles (sex unknown), Hiyamizucho, Kagoshima-shi, Kagoshima prefecture, Japan (<named-content xmlns:xlink="http://www.w3.org/1999/xlink" content-type="dwc:verbatimCoordinates" xlink:type="simple"><named-content content-type="geo-json" specific-use="{&#34;type&#34;:&#34;Point&#34;,&#34;coordinates&#34;:[130.550333,31.603500]}" id="NCID0E4ABG" xlink:type="simple">31°36.21'N, 130°33.02'E</named-content></named-content>), 22 September 2021, leg. Joe Kutsukake (labeled as TS20210922-01, TS20210922-02 and TS20210922-03). 1 female, Natsuocho, Miyakonojo-shi, Miyazaki prefecture, Japan (<named-content xmlns:xlink="http://www.w3.org/1999/xlink" content-type="dwc:verbatimCoordinates" xlink:type="simple"><named-content content-type="geo-json" specific-use="{&#34;type&#34;:&#34;Point&#34;,&#34;coordinates&#34;:[130.958333,31.874833]}" id="NCID0EFBBG" xlink:type="simple">31°52.49'N, 130°57.50'E</named-content></named-content>), 29 September 2021, leg. Joe Kutsukake (labeled as TS20210929-01). 2 females and 1 juvenile (sex unknown), Minamiosawa, Hachioji-shi, Tokyo prefecture, Japan (<named-content xmlns:xlink="http://www.w3.org/1999/xlink" content-type="dwc:verbatimCoordinates" xlink:type="simple"><named-content content-type="geo-json" specific-use="{&#34;type&#34;:&#34;Point&#34;,&#34;coordinates&#34;:[139.384167,35.623833]}" id="NCID0ENBBG" xlink:type="simple">35°37.43'N, 139°23.05'E</named-content></named-content>), 18 October 2021, leg. Joe Kutsukake (labeled as TS20211018-03, TS20211018-04 for females and TS20211018-05 for the juvenile, respectively). 2 females and 1 juvenile (sex unknown), Era, Toyotacho, Shimonoseki-shi, Yamaguchi prefecture, Japan (<named-content xmlns:xlink="http://www.w3.org/1999/xlink" content-type="dwc:verbatimCoordinates" xlink:type="simple"><named-content content-type="geo-json" specific-use="{&#34;type&#34;:&#34;Point&#34;,&#34;coordinates&#34;:[131.041333,34.176000]}" id="NCID0EVBBG" xlink:type="simple">34°10.56'N, 131°02.48'E</named-content></named-content>), 26 October 2021, leg. Sho Tsukamoto (labeled as TS20211026-04, TS20211026-10 for females and TS20211026-05 for the juvenile, respectively). 1 female, Hikosan, Soeda-machi, Tagawa-gun, Fukuoka prefecture, Japan (<named-content xmlns:xlink="http://www.w3.org/1999/xlink" content-type="dwc:verbatimCoordinates" xlink:type="simple"><named-content content-type="geo-json" specific-use="{&#34;type&#34;:&#34;Point&#34;,&#34;coordinates&#34;:[130.932333,33.484333]}" id="NCID0E4BBG" xlink:type="simple">33°29.06'N, 130°55.94'E</named-content></named-content>), 29 October 2021, leg. Sho Tsukamoto (labeled as TS20211029-04). 1 female, Tomaruhinoe, Tsunan-machi, Nakauonuma-gun, Niigata prefecture, Japan (<named-content xmlns:xlink="http://www.w3.org/1999/xlink" content-type="dwc:verbatimCoordinates" xlink:type="simple"><named-content content-type="geo-json" specific-use="{&#34;type&#34;:&#34;Point&#34;,&#34;coordinates&#34;:[138.657667,37.036000]}" id="NCID0EFCBG" xlink:type="simple">37°02.16'N, 138°39.46'E</named-content></named-content>), 30 October 2021, leg. Katsuyuki Eguchi (labeled as TS20211030-01). 1 female, Maeda, Yahatahigashi-ku, Kitakyushu-shi, Fukuoka prefecture, Japan (<named-content xmlns:xlink="http://www.w3.org/1999/xlink" content-type="dwc:verbatimCoordinates" xlink:type="simple"><named-content content-type="geo-json" specific-use="{&#34;type&#34;:&#34;Point&#34;,&#34;coordinates&#34;:[130.795333,33.855833]}" id="NCID0ENCBG" xlink:type="simple">33°51.35'N, 130°47.72'E</named-content></named-content>), 30 October 2021, leg. Sho Tsukamoto (labeled as TS20211030-10). 2 females and 2 specimens (the lower half of body lost, sex unknown), Nishiyama, Nagasaki-shi, Nagasaki prefecture, Japan (<named-content xmlns:xlink="http://www.w3.org/1999/xlink" content-type="dwc:verbatimCoordinates" xlink:type="simple"><named-content content-type="geo-json" specific-use="{&#34;type&#34;:&#34;Point&#34;,&#34;coordinates&#34;:[129.883333,32.764833]}" id="NCID0EVCBG" xlink:type="simple">32°45.89'N, 129°53.00'E</named-content></named-content>), 1 November 2021, leg. Sho Tsukamoto (labeled as TS20211101-15, TS20211101-16 for females and TS20211101-17, TS20211101-18 for sex-unknown specimens, respectively). 1 female, Nijigaoka, Nagasaki-shi, Nagasaki prefecture, Japan (<named-content xmlns:xlink="http://www.w3.org/1999/xlink" content-type="dwc:verbatimCoordinates" xlink:type="simple"><named-content content-type="geo-json" specific-use="{&#34;type&#34;:&#34;Point&#34;,&#34;coordinates&#34;:[129.833333,32.795500]}" id="NCID0E4CBG" xlink:type="simple">32°47.73'N, 129°50.00'E</named-content></named-content>), 2 November 2021, leg. Sho Tsukamoto (labeled as TS20211102-04). 1 female, Murotsu, Muroto-shi, Kochi prefecture, Japan (<named-content xmlns:xlink="http://www.w3.org/1999/xlink" content-type="dwc:verbatimCoordinates" xlink:type="simple"><named-content content-type="geo-json" specific-use="{&#34;type&#34;:&#34;Point&#34;,&#34;coordinates&#34;:[134.155167,33.301000]}" id="NCID0EFDBG" xlink:type="simple">33°18.06'N, 134°09.31E</named-content></named-content>), 1 March 2022, leg. Katsuyuki Eguchi (labeled as TS20220301-01). 1 female, Murotomisakicho, Muroto-shi, Kochi prefecture, Japan (<named-content xmlns:xlink="http://www.w3.org/1999/xlink" content-type="dwc:verbatimCoordinates" xlink:type="simple"><named-content content-type="geo-json" specific-use="{&#34;type&#34;:&#34;Point&#34;,&#34;coordinates&#34;:[134.177500,33.281167]}" id="NCID0ENDBG" xlink:type="simple">33°16.87'N, 134°10.65E</named-content></named-content>), 2 March 2022, leg. Joe Kutsukake (labeled as TS20220302-03). 1 female, Kamoi, Yokosuka-shi, Kanagawa prefecture, Japan (<named-content xmlns:xlink="http://www.w3.org/1999/xlink" content-type="dwc:verbatimCoordinates" xlink:type="simple"><named-content content-type="geo-json" specific-use="{&#34;type&#34;:&#34;Point&#34;,&#34;coordinates&#34;:[139.743500,35.257333]}" id="NCID0EVDBG" xlink:type="simple">35°15.44'N, 139°44.61E</named-content></named-content>), 21 March 2022, leg. Katsuyuki Eguchi (labeled as TS20220321-03). 1 female, Murotsu, Muroto-shi, Kochi prefecture, Japan (<named-content xmlns:xlink="http://www.w3.org/1999/xlink" content-type="dwc:verbatimCoordinates" xlink:type="simple"><named-content content-type="geo-json" specific-use="{&#34;type&#34;:&#34;Point&#34;,&#34;coordinates&#34;:[134.155167,33.301167]}" id="NCID0E4DBG" xlink:type="simple">33°18.07'N, 134°09.31E</named-content></named-content>), 1 March 2022, leg. Joe Kutsukake (labeled as TS20220301-04). 3 females, Makigawa, Tsushimacho, Uwajima-shi, Ehime prefecture, Japan (<named-content xmlns:xlink="http://www.w3.org/1999/xlink" content-type="dwc:verbatimCoordinates" xlink:type="simple"><named-content content-type="geo-json" specific-use="{&#34;type&#34;:&#34;Point&#34;,&#34;coordinates&#34;:[132.593000,33.095667]}" id="NCID0EFEBG" xlink:type="simple">33°05.74'N, 132°35.58E</named-content></named-content>), 7 March 2022, leg. Joe Kutsukake (labeled as TS20220307-03, TS20220307-04, TS20220307-05, respectively). 2 females, Sunokawa, Ainan-cho, Minamiuwa-gun, Ehime prefecture, Japan (<named-content xmlns:xlink="http://www.w3.org/1999/xlink" content-type="dwc:verbatimCoordinates" xlink:type="simple"><named-content content-type="geo-json" specific-use="{&#34;type&#34;:&#34;Point&#34;,&#34;coordinates&#34;:[132.486333,33.041667]}" id="NCID0ENEBG" xlink:type="simple">33°02.50'N, 132°29.18E</named-content></named-content>), 7 March 2022, leg. Joe Kutsukake (labeled as TS20220307-06, TS20220307-07, respectively). 1 female, Matsuo, Tosashimizu-shi, Kochi prefecture, Japan (<named-content xmlns:xlink="http://www.w3.org/1999/xlink" content-type="dwc:verbatimCoordinates" xlink:type="simple"><named-content content-type="geo-json" specific-use="{&#34;type&#34;:&#34;Point&#34;,&#34;coordinates&#34;:[132.976167,32.736000]}" id="NCID0EVEBG" xlink:type="simple">32°44.16'N, 132°58.57E</named-content></named-content>), 6 March 2022, leg. Joe Kutsukake (labeled as TS20220306-11). 2 females, Makigawa, Tsushimacho, Uwajima-shi, Ehime prefecture, Japan (<named-content xmlns:xlink="http://www.w3.org/1999/xlink" content-type="dwc:verbatimCoordinates" xlink:type="simple"><named-content content-type="geo-json" specific-use="{&#34;type&#34;:&#34;Point&#34;,&#34;coordinates&#34;:[132.616333,33.097833]}" id="NCID0E4EBG" xlink:type="simple">33°05.87'N, 132°36.98E</named-content></named-content>), 7 March 2022, leg. Joe Kutsukake (labeled as TS20220307-09, TS20220307-10, respectively). 2 females, Ryoke, Muroto-shi, Kochi prefecture, Japan (<named-content xmlns:xlink="http://www.w3.org/1999/xlink" content-type="dwc:verbatimCoordinates" xlink:type="simple"><named-content content-type="geo-json" specific-use="{&#34;type&#34;:&#34;Point&#34;,&#34;coordinates&#34;:[134.176500,33.287167]}" id="NCID0EFFBG" xlink:type="simple">33°17.23'N, 134°10.59E</named-content></named-content>), 2 March 2022, leg. Joe Kutsukake (labeled as TS20220302-11, TS20220302-12, respectively). 2 females and 1 specimen (the lower half of body lost, sex unknown), Motootsu, Muroto-shi, Kochi prefecture, Japan (<named-content xmlns:xlink="http://www.w3.org/1999/xlink" content-type="dwc:verbatimCoordinates" xlink:type="simple"><named-content content-type="geo-json" specific-use="{&#34;type&#34;:&#34;Point&#34;,&#34;coordinates&#34;:[134.122167,33.313500]}" id="NCID0ENFBG" xlink:type="simple">33°18.81'N, 134°07.33E</named-content></named-content>), 1 March 2022, leg. Joe Kutsukake (labeled as TS20220301-05, TS20220301-06 for females and TS20220301-07 for sex-unknown specimens, respectively). 7 females, Iwabuchi, Tsushimacho, Uwajima-shi, Ehime prefecture, Japan (<named-content xmlns:xlink="http://www.w3.org/1999/xlink" content-type="dwc:verbatimCoordinates" xlink:type="simple"><named-content content-type="geo-json" specific-use="{&#34;type&#34;:&#34;Point&#34;,&#34;coordinates&#34;:[132.549833,33.146833]}" id="NCID0EVFBG" xlink:type="simple">33°08.81'N, 132°32.99E</named-content></named-content>), 7 March 2022, leg. Joe Kutsukake (labeled as TS20220307-11, TS20220307-12, TS20220307-13, TS20220307-14, TS20220307-15, TS20220307-16, TS20220307-17, respectively).</p></tp:treatment-sec><tp:treatment-sec sec-type="etymology" id="SECID0E1FBG"><title>Etymology.</title><p>The species name is derived from unmarried in Latin. In the Japanese population, males of this species have not been discovered despite the wide collection range in Japan.</p></tp:treatment-sec><tp:treatment-sec sec-type="diagnosis" id="SECID0E6FBG"><title>Diagnosis.</title><p>Clypeus with a pair of smooth or weakly areolate areas along the posterior part of the paraclypeal sutures; forcipular trochantroprefemur with a large denticle (longer than wide); tarsungulum with a well-pigmented denticle; metasternite of ultimate leg-bearing segment wider than long.</p></tp:treatment-sec><tp:treatment-sec sec-type="description" id="SECID0EEGBG"><title>Description.</title><p><bold><italic>General features</italic></bold> (Fig. <xref ref-type="fig" rid="F5">5A, B</xref>): Body 7.0–12.0 mm long (holotype 12.0 mm), gradually attenuated posteriorly, almost uniformly very pale yellow, with head and forcipular segment pale ocher.</p><p><bold><italic>Cephalic capsule</italic></bold> (Fig. <xref ref-type="fig" rid="F6">6A–D</xref>): Cephalic plate ca 1.4–1.6× as long as wide; lateral margins more distinctly converging anteriorly than posteriorly; posterior margin straight; scutes approximately isometric and up to 15 μm wide; transverse suture absent but areolate line present in some individuals (Fig. <xref ref-type="fig" rid="F6">6A, C</xref>); setae up to ca 37.5 μm long. Clypeus ca 1.4–1.5× as wide as long, with lateral margins complete, almost uniformly areolate, with scutes ca 15 μm wide, clypeal areas absent; clypeus with 11–17 setae, 1+1 postantennal, 1–2+2 median, 3–6+3–5 prelabral; clypeal ratio ca 1: 6–1: 7; clypeal plagulae with additional smooth or weak areolation area along posterior part of paraclypeal sutures. Anterior and distolateral parts of pleurites areolate, without setae. Side-pieces of labrum medially in contact, only incompletely divided into anterior and posterior alae by weak chitinous line, without longitudinal stripes on posterior alae, with slightly visible short fringe on posterior margin of side-pieces; mid-piece as long as wide, converging anteriorly and posteriorly.</p><fig id="F6" position="float" orientation="portrait"><object-id xmlns:xlink="http://www.w3.org/1999/xlink" content-type="doi" xlink:type="simple">10.3897/zookeys.1115.83946.figure6</object-id><object-id xmlns:xlink="http://www.w3.org/1999/xlink" content-type="arpha" xlink:type="simple">7706D930-1F47-5D74-B5FE-1094B5FF28D4</object-id><label>Figure 6.</label><caption><p><italic><tp:taxon-name><tp:taxon-name-part taxon-name-part-type="genus" reg="Nannarrup">Nannarrup</tp:taxon-name-part><tp:taxon-name-part taxon-name-part-type="species" reg="innuptus">innuptus</tp:taxon-name-part></tp:taxon-name></italic> sp. nov. <bold>A, B</bold> holotype (TS20210503-09) <bold>C, D</bold> paratype (TS20210411-04). <bold>A, B</bold> cephalic plate, dorsal <bold>C, D</bold> clypeus and clypeal pleurite, ventral. Scale bars: 0.3 mm.</p></caption><graphic xmlns:xlink="http://www.w3.org/1999/xlink" xlink:href="zookeys-1115-117_article-83946__-g006.jpg" position="float" orientation="portrait" xlink:type="simple" id="oo_722232.jpg"><uri content-type="original_file" xlink:type="simple">https://binary.pensoft.net/fig/722232</uri></graphic></fig><p><bold><italic>Antenna</italic></bold> (Fig. <xref ref-type="fig" rid="F7">7A–D</xref>): Antenna with 14 articles, when stretched, ca 2.1–2.6× as long as head length. Intermediate articles slightly longer than wide. Article XIV ca 2.5× as long as wide, ca 1.9–2.4× as long as article XIII, and 1.8–2.4× as long as intermediate articles. Setae on articles VIII–XVI denser than articles I–VII. Setae gradually shorter from article VIII to XIV, up to 65 μm long on article I, up to 25 µm long on article VIII and &lt; 15 μm long on article XIV. Article XIV with two types of sensilla; apical sensilla (arrows in Fig. <xref ref-type="fig" rid="F7">7C, D</xref>) ca 10 μm long, with wide flat ring at mid-length; club-like (arrowheads in Fig. <xref ref-type="fig" rid="F7">7C, D</xref>) sensilla ca 15 μm long, clustered in the distal part of the internal and the external sides of the article. Three longitudinal rows, each consists of ca 9 proprioceptive spine-like sensilla, at bases of antennal articles III–V, VII–IX, approximately dorsal, ventro-internal and ventro-external; the rows each consisting of 1–3 spine-like sensilla on articles I and VI, and 6 on the article II; 0–1 spine-like sensilla on articles X–XIV. A few pointed sensilla, up to 2.5 μm long, on both dorso-external and ventro-internal position, close to distal margin of articles II, V, IX and XIII.</p><fig id="F7" position="float" orientation="portrait"><object-id xmlns:xlink="http://www.w3.org/1999/xlink" content-type="doi" xlink:type="simple">10.3897/zookeys.1115.83946.figure7</object-id><object-id xmlns:xlink="http://www.w3.org/1999/xlink" content-type="arpha" xlink:type="simple">9B719877-CCD3-5217-851B-2A63BDD4D110</object-id><label>Figure 7.</label><caption><p><italic><tp:taxon-name><tp:taxon-name-part taxon-name-part-type="genus" reg="Nannarrup">Nannarrup</tp:taxon-name-part><tp:taxon-name-part taxon-name-part-type="species" reg="innuptus">innuptus</tp:taxon-name-part></tp:taxon-name></italic> sp. nov., holotype (TS20210503-09) <bold>A</bold> right part of head and right antenna, dorsal <bold>B</bold> right part of head and right antenna, ventral <bold>C</bold> antennal article XIV, dorsal <bold>D</bold> antennal article XIV, ventral. Arrows indicate apical sensillum; arrowheads indicate club-like sensillum. Scale bars: 0.1 mm (<bold>A, B</bold>); 0.05 mm (<bold>C, D</bold>).</p></caption><graphic xmlns:xlink="http://www.w3.org/1999/xlink" xlink:href="zookeys-1115-117_article-83946__-g007.jpg" position="float" orientation="portrait" xlink:type="simple" id="oo_722233.jpg"><uri content-type="original_file" xlink:type="simple">https://binary.pensoft.net/fig/722233</uri></graphic></fig><p><bold><italic>Mandible</italic></bold> (Fig. <xref ref-type="fig" rid="F8">8A</xref>): At least four pectinate lamellae present; first and second lamellae with ca 5 elongated teeth. Each tooth ca 2× as long as wide. Ventral surface hairy.</p><fig id="F8" position="float" orientation="portrait"><object-id xmlns:xlink="http://www.w3.org/1999/xlink" content-type="doi" xlink:type="simple">10.3897/zookeys.1115.83946.figure8</object-id><object-id xmlns:xlink="http://www.w3.org/1999/xlink" content-type="arpha" xlink:type="simple">AEAEBA82-EBDA-54EF-B376-516106BBF51B</object-id><label>Figure 8.</label><caption><p><italic><tp:taxon-name><tp:taxon-name-part taxon-name-part-type="genus" reg="Nannarrup">Nannarrup</tp:taxon-name-part><tp:taxon-name-part taxon-name-part-type="species" reg="innuptus">innuptus</tp:taxon-name-part></tp:taxon-name></italic> sp. nov. <bold>A, D</bold> paratype (TS20210411-05) <bold>B, C</bold> holotype (TS20210503-09). <bold>A</bold> right mandible, dorsal <bold>B</bold> first maxillae, ventral <bold>C, D</bold> second maxillae, ventral. Scale bars: 0.05 mm.</p></caption><graphic xmlns:xlink="http://www.w3.org/1999/xlink" xlink:href="zookeys-1115-117_article-83946__-g008.jpg" position="float" orientation="portrait" xlink:type="simple" id="oo_722234.jpg"><uri content-type="original_file" xlink:type="simple">https://binary.pensoft.net/fig/722234</uri></graphic></fig><p><bold><italic>First maxillae</italic></bold> (Fig. <xref ref-type="fig" rid="F8">8B</xref>): Coxosternite medially divided but slightly, without setae, faintly areolate. Coxal projections well developed and hyaline distally, with 1–2+1–2 setae and 3–4+3–4 small sensilla. Telopodite uni-articulated and hyaline distally, with one(two) seta(e). No lobes on either coxosternite or telopodites.</p><p><bold><italic>Second maxillae</italic></bold> (Fig. <xref ref-type="fig" rid="F8">8C, D</xref>): Coxosternite medially undivided, without suture, with 2+2 setae along anterior margin, with 6–7 setae behind anterior margin, with 1–2+1–2 sensilla on posterior lateral margin in some individuals. with anterior margin slightly concave, with metameric pores on posterior part. Telopodites tri-articulate, reaching medial projections and telopodites of first maxillae in some individuals. Claw of telopodite virtually absent, represented by short spine only.</p><p><bold><italic>Forcipular segment</italic></bold> (Fig. <xref ref-type="fig" rid="F9">9A–F</xref>): Tergite trapezoidal, ca 1.4–1.9× as wide as long, with lateral margins converging anteriorly, approximately as wide as cephalic plate and ca 0.7× as wide as following tergites; 1+1 setae of similar length arranged in an anterior row, and 3+3 setae of similar length arranged in a posterior row; one pair of longitudinal rows of three tiny setae located between middle and distal setae in posterior row. Mid-longitudinal sulcus of tergite not visible. Exposed part of coxosternite ca 1.1× as wide as long; anterior margin with shallow medial concavity and with one pair of denticles; coxopleural sutures complete in entire ventrum, sinuous and diverging anteriorly; chitin-lines absent. Trochanteroprefemur ca 1.3–1.4× as long as wide; with a well-developed and strong pigmented denticle at distal internal margin, ca 1.3–1.6× as long as wide. Intermediate articles distinct, with a tubercle on tibia (arrowed in Fig. <xref ref-type="fig" rid="F9">9E</xref>, some individuals not visible). Tarsungulum with well-pigmented basal denticle; both external and internal margins uniformly curved, except for moderate mesal basal bulge; ungulum not distinctly flattened. Elongated poison calyx (circle in Fig. <xref ref-type="fig" rid="F9">9F</xref>), ca 9× as long as wide, lodged inside intermediate forcipular articles.</p><fig id="F9" position="float" orientation="portrait"><object-id xmlns:xlink="http://www.w3.org/1999/xlink" content-type="doi" xlink:type="simple">10.3897/zookeys.1115.83946.figure9</object-id><object-id xmlns:xlink="http://www.w3.org/1999/xlink" content-type="arpha" xlink:type="simple">BC0C8419-F39B-5013-92E1-D4EEE30FE6F8</object-id><label>Figure 9.</label><caption><p><italic><tp:taxon-name><tp:taxon-name-part taxon-name-part-type="genus" reg="Nannarrup">Nannarrup</tp:taxon-name-part><tp:taxon-name-part taxon-name-part-type="species" reg="innuptus">innuptus</tp:taxon-name-part></tp:taxon-name></italic> sp. nov. <bold>A, B</bold> paratype (TS20210411-05) <bold>C, D</bold> holotype (TS20210503-09) <bold>E, F</bold> paratype (TS20210411-04). <bold>A</bold> anterior part of body, dorsal <bold>B</bold> anterior part of body, ventral <bold>C</bold> forcipular segment, dorsal <bold>D</bold> forcipular segment, ventral <bold>E</bold> denticles on forcipule, dorsal <bold>F</bold> poison calyx, dorsal. Arrow indicates tubercle on tibia. Circle indicates poison calyx. Scale bars: 0.5 mm (<bold>A, B</bold>); 0.3 mm (<bold>C, D</bold>); 0.05 mm (<bold>E, F</bold>).</p></caption><graphic xmlns:xlink="http://www.w3.org/1999/xlink" xlink:href="zookeys-1115-117_article-83946__-g009.jpg" position="float" orientation="portrait" xlink:type="simple" id="oo_722235.jpg"><uri content-type="original_file" xlink:type="simple">https://binary.pensoft.net/fig/722235</uri></graphic></fig><p><bold><italic>Leg-bearing segments</italic></bold> (Figs <xref ref-type="fig" rid="F9">9A, B</xref>, <xref ref-type="fig" rid="F10">10A–C</xref>): Forty-one pairs of legs present. Metatergite 1 slightly wider than subsequent one, with two paramedian sulci visible on tergites of anterior half of body, with pretergite. No paratergites. Walking legs shorter than width of trunk; legs of first pair much smaller than following ones; claws simple, uniformly bent, with 2 accessory spines; anterior spine reaching at most 10% of length of claw; posterior spine equal in length of the anterior spine. Metasternites slightly longer than wide. Sternal sulcus visible on a few anterior sternites, represented by very shallow mid-longitudinal thickening, anteriorly not furcate. No ventral glandular pores on each metasternite.</p><fig id="F10" position="float" orientation="portrait"><object-id xmlns:xlink="http://www.w3.org/1999/xlink" content-type="doi" xlink:type="simple">10.3897/zookeys.1115.83946.figure10</object-id><object-id xmlns:xlink="http://www.w3.org/1999/xlink" content-type="arpha" xlink:type="simple">C1675227-3066-5F6E-9E4B-114DAB561E51</object-id><label>Figure 10.</label><caption><p><italic><tp:taxon-name><tp:taxon-name-part taxon-name-part-type="genus" reg="Nannarrup">Nannarrup</tp:taxon-name-part><tp:taxon-name-part taxon-name-part-type="species" reg="innuptus">innuptus</tp:taxon-name-part></tp:taxon-name></italic> sp. nov. <bold>A</bold> holotype (TS20210503-09) <bold>B, C</bold> paratype (TS20210411-05) <bold>A</bold> pretarsus of left leg 2, anterolateral <bold>B</bold> tergite of leg-bearing segment 40, dorsal <bold>C</bold> sternite of leg-bearing segment 40, ventral. Scale bars: 0.05 mm (<bold>A</bold>); 0.1 mm (<bold>B, C</bold>).</p></caption><graphic xmlns:xlink="http://www.w3.org/1999/xlink" xlink:href="zookeys-1115-117_article-83946__-g010.jpg" position="float" orientation="portrait" xlink:type="simple" id="oo_722236.jpg"><uri content-type="original_file" xlink:type="simple">https://binary.pensoft.net/fig/722236</uri></graphic></fig><p><bold><italic>Ultimate leg-bearing segment</italic></bold> (Fig. <xref ref-type="fig" rid="F11">11A–D</xref>): Pretergite not accompanied by pleurites but incomplete traces of sutures present at both sides. Metatergite subtrapezoidal, ca 1.1–1.3× as wide as long; lateral margins convex and converging posteriorly; posterior margin slightly curved. Coxopleuron ca 1.2–1.7× as long as metasternite; coxal organs of each coxopleuron opening through 5–10 independent pores, placed ventrally. Metasternite trapezoidal, ca 1.3–1.6× as wide as long, anteriorly ca 1.7–2.2× as wide as posteriorly; lateral margins slightly convex and converging backward; setae almost arranged symmetrically, dense on posterior margin. Telopodite ca 9–11× as long as wide, ca 1.9–2.1× as long and ca 1.5–1.6× as wide as penultimate telopodite, with six articles; tarsus 2 ca 3.6–4.2× as long as wide and ca 1.2–1.6× as long as tarsus 1; setae arranged uniformly, &lt; 70 μm long; pretarsus represented by small tubercle.</p><fig id="F11" position="float" orientation="portrait"><object-id xmlns:xlink="http://www.w3.org/1999/xlink" content-type="doi" xlink:type="simple">10.3897/zookeys.1115.83946.figure11</object-id><object-id xmlns:xlink="http://www.w3.org/1999/xlink" content-type="arpha" xlink:type="simple">C3E68F09-918D-50E8-A478-E36518ABB1F2</object-id><label>Figure 11.</label><caption><p><italic><tp:taxon-name><tp:taxon-name-part taxon-name-part-type="genus" reg="Nannarrup">Nannarrup</tp:taxon-name-part><tp:taxon-name-part taxon-name-part-type="species" reg="innuptus">innuptus</tp:taxon-name-part></tp:taxon-name></italic> sp. nov., holotype (TS20210503-09) <bold>A</bold> ultimate leg-bearing segment and postpedal segment, dorsal <bold>B</bold> ultimate leg-bearing segment and postpedal segment, ventral <bold>C</bold> left ultimate leg, dorsal <bold>D</bold> left ultimate leg, ventral. Scale bars: 0.1 mm (<bold>A, B</bold>); 0.3 mm (<bold>C, D</bold>).</p></caption><graphic xmlns:xlink="http://www.w3.org/1999/xlink" xlink:href="zookeys-1115-117_article-83946__-g011.jpg" position="float" orientation="portrait" xlink:type="simple" id="oo_722237.jpg"><uri content-type="original_file" xlink:type="simple">https://binary.pensoft.net/fig/722237</uri></graphic></fig><p><bold><italic>Female postpedal segments</italic></bold> (Fig. <xref ref-type="fig" rid="F11">11A, B</xref>): Two gonopods basally touching, subtriangular, without traces of articulation, covered with setae. Anal pore present.</p><p>Male postpedal segments unknown (male unknown).</p></tp:treatment-sec><tp:treatment-sec sec-type="distribution" id="SECID0EPRBG"><title>Distribution.</title><p>Honshu, Shikoku and Kyushu.</p></tp:treatment-sec><tp:treatment-sec sec-type="remarks" id="SECID0EURBG"><title>Remarks.</title><p>In pairwise comparisons, <italic><tp:taxon-name><tp:taxon-name-part taxon-name-part-type="genus" reg="Nannarrup">N.</tp:taxon-name-part><tp:taxon-name-part taxon-name-part-type="species" reg="innuptus">innuptus</tp:taxon-name-part></tp:taxon-name></italic> sp. nov. can be distinguished from <italic><tp:taxon-name><tp:taxon-name-part taxon-name-part-type="genus" reg="Nannarrup">N.</tp:taxon-name-part><tp:taxon-name-part taxon-name-part-type="species" reg="hoffmani">hoffmani</tp:taxon-name-part></tp:taxon-name></italic> by the presence of a well-developed denticle on the trochanteroprefemur (width: length = 1:1.3–1.6) and a well-pigmented denticle on the tarsungulum. In addition, <italic><tp:taxon-name><tp:taxon-name-part taxon-name-part-type="genus" reg="Nannarrup">N.</tp:taxon-name-part><tp:taxon-name-part taxon-name-part-type="species" reg="innuptus">innuptus</tp:taxon-name-part></tp:taxon-name></italic> sp. nov. is also distinguishable from <italic><tp:taxon-name><tp:taxon-name-part taxon-name-part-type="genus" reg="Nannarrup">N.</tp:taxon-name-part><tp:taxon-name-part taxon-name-part-type="species" reg="hoffmani">hoffmani</tp:taxon-name-part></tp:taxon-name></italic> by the presence of a tubercle on the forcipular tibia, but this tubercle is not always visible. No male has been found so far.</p></tp:treatment-sec><tp:treatment-sec><!--Section generated to contain objects referenced in tp:taxon-treatment.--><fig id="F5" position="float" orientation="portrait"><object-id xmlns:xlink="http://www.w3.org/1999/xlink" content-type="doi" xlink:type="simple">10.3897/zookeys.1115.83946.figure5</object-id><object-id xmlns:xlink="http://www.w3.org/1999/xlink" content-type="arpha" xlink:type="simple">6AB5BDDC-AF4D-59F5-AE68-BD96C3197AC2</object-id><label>Figure 5.</label><caption><p><italic><tp:taxon-name><tp:taxon-name-part taxon-name-part-type="genus" reg="Nannarrup">Nannarrup</tp:taxon-name-part><tp:taxon-name-part taxon-name-part-type="species" reg="innuptus">innuptus</tp:taxon-name-part></tp:taxon-name></italic> sp. nov., paratype (TS20210503-02) <bold>A</bold> habitus (provided by Dr Namiki Kikuchi) <bold>B</bold> “death pose” with head capsule detached. Scale bars: 1 mm.</p></caption><graphic xmlns:xlink="http://www.w3.org/1999/xlink" xlink:href="zookeys-1115-117_article-83946__-g005.jpg" position="float" orientation="portrait" xlink:type="simple" id="oo_722231.jpg"><uri content-type="original_file" xlink:type="simple">https://binary.pensoft.net/fig/722231</uri></graphic></fig></tp:treatment-sec></tp:taxon-treatment>
